# Supplementary material for: Isolation, identification, and evaluation of the antioxidant properties of lactic acid bacteria strains isolated from meat environment
Source: PLoS One. 2025 Jul 1;20(7):e0327225. doi: 10.1371/journal.pone.0327225 (PMC12212610; doi:10.1371/journal.pone.0327225)
Supplement: S1 Table — (XLSX) [file pone.0327225.s001.xlsx]

## Sheet: Phenotypic id.
	Table S1. Characteristics of the tested isolates.
	№	Isolate	Isolation	Gram staining, morphology	Catalase	API® 50 CH
		symbol	source		activity	test
	1	S1A	Beef ham (I)	Gram-positive, non-motile, non-spore-forming, short, thin rods, found singly, in pairs, or in chains, length 4-5 μm, width 1 μm	catalase-negative	L. plantarum
	2	S1B	Beef ham (I)	Gram-positive, non-motile, non-spore-forming, short, thick rods, found singly, in pairs, or in chains, length 4-5 μm, width 1.5 μm	catalase-negative	L. pentosus
	3	S1C	Beef ham (I)	Gram-positive, non-motile, non-spore-forming, short, thick rods, found singly, in pairs, or in chains, length 3-5 μm, width 1.5 μm	catalase-negative	L. plantarum
	4	S2A	Beef ham (II)	Gram-positive, non-motile, non-spore-forming, short, thick rods, found singly, in pairs, or in chains, length 3-4 μm, width 1.5 μm	catalase-negative	L. plantarum
	5	S2B	Beef ham (II)	Gram-positive, non-motile, non-spore-forming, short, thick rods, found singly, in pairs, or in chains, length 3-4 μm, width 1.5 μm	catalase-negative	L. plantarum
	6	S3A	Beef ham (III)	Gram-positive, non-motile, non-spore-forming, short, thick rods, found singly, in pairs, or in chains, length 2-3 μm, width 2 μm	catalase-negative	L. plantarum
	7	S3B	Beef ham (III)	Gram-positive, non-motile, non-spore-forming, short, thick rods, found singly, in pairs, or in chains, length 2-3 μm, width 2 μm	catalase-negative	L. plantarum
	8	S4A	Beef ham (IV)	Gram-positive, non-motile, non-spore-forming, short, thick rods, found singly, in pairs, or in chains, length 2-3 μm, width 1.5 μm	catalase-negative	L. plantarum
	9	S4B	Beef ham (IV)	Gram-positive, non-motile, non-spore-forming, short, thick rods, found singly, in pairs, or in chains, length 2-3 μm, width 2 μm	catalase-negative	L. plantarum
	10	S5A	Beef ham (V)	Gram-positive, non-motile, non-spore-forming, short, thick rods, found singly, in pairs, or in chains, length 2-3 μm, width 2 μm	catalase-negative	L. plantarum
	11	S5B	Beef ham (V)	Gram-positive, non-motile, non-spore-forming, long, thick rods, found singly, in pairs, or in chains, length 2-4 μm, width 1.5 μm	catalase-negative	L. plantarum
	12	OP1	Production trolley	Gram-positive, non-motile, non-spore-forming, short, thick rods, found singly, in pairs, or in chains, length 2-5 μm, width 1.5 μm	catalase-negative	L. paracasei
	13	OP2	Meat cutting table	Gram-positive, non-motile, non-spore-forming, small cocci, forms tetrads, 0.5-1 μm diameter	catalase-negative	Pd. pentosaceus
	14	OP3	Meat cutting table	Gram-positive, non-motile, non-spore-forming, long, thick rods, found singly, in pairs, or in chains, length 3-6 μm, width 2 μm	catalase-negative	L. paracasei
	15	OP4	Production table	Gram-positive, non-motile, non-spore-forming, short, thick rods, found singly, in pairs, or in chains, length 2-4 μm, width 1.5 μm	catalase-negative	L. plantarum
	16	OP5	Meat cutting table	Gram-positive, non-motile, non-spore-forming, short, thick rods, found singly, in pairs, or in chains, length 2-4 μm, width 1.5 μm	catalase-negative	L. plantarum
	17	OP6	Meat grinder	Gram-positive, non-motile, non-spore-forming, long, thick rods, found singly, in pairs, or in chains, length 4-6 μm, width 1.5 μm	catalase-negative	L. plantarum
	18	OP7	Meat grinder	Gram-positive, non-motile, non-spore-forming, long, thick rods, found singly, in pairs, or in chains, length 4-6 μm, width 1.5 μm	catalase-negative	L. plantarum
	19	OP8	Meat grinder	Gram-positive, non-motile, non-spore-forming, long, thick rods, found singly, in pairs, or in chains, length 4-6 μm, width 1.5 μm	catalase-negative	L. plantarum
	20	OP9	Production table	Gram-positive, non-motile, non-spore-forming, short, thick rods, found singly, in pairs, or in chains, length 2-3 μm, width 1.5 μm	catalase-negative	L. plantarum
	21	OP10	Production table	Gram-positive, non-motile, non-spore-forming, short, thick rods, found singly, in pairs, or in chains, length 2-4 μm, width 1.5 μm	catalase-negative	L. plantarum
	I, II, III, IV, V – production batches of beef hams

## Sheet: Genotypic id.
	Table S2. Genetic identification of bacterial strains.
	Strain symbol	Genus and species	GenBank accession	URL
	S1A	Lactiplantibacillus plantarum	OP782669	https://www.ncbi.nlm.nih.gov/nuccore/OP782669
	S1B	Lactiplantibacillus plantarum	OP783985	https://www.ncbi.nlm.nih.gov/nuccore/OP783985
	S1C	Lactiplantibacillus plantarum	OP784257	https://www.ncbi.nlm.nih.gov/nuccore/OP784257
	S2A	Lactiplantibacillus plantarum	OP784365	https://www.ncbi.nlm.nih.gov/nuccore/OP784365
	S2B	Lactiplantibacillus pentosus	OP784389	https://www.ncbi.nlm.nih.gov/nuccore/OP784389
	S3A	Lactiplantibacillus plantarum	OP793630	https://www.ncbi.nlm.nih.gov/nuccore/OP793630
	S3B	Lactiplantibacillus pentosus	OP793642	https://www.ncbi.nlm.nih.gov/nuccore/OP793642
	S4A	Lactiplantibacillus plantarum	OP793679	https://www.ncbi.nlm.nih.gov/nuccore/OP793679
	S4B	Lactiplantibacillus pentosus	OP793706	https://www.ncbi.nlm.nih.gov/nuccore/OP793706
	S5A	Lactiplantibacillus plantarum	OP793803	https://www.ncbi.nlm.nih.gov/nuccore/OP793803
	S5B	Lactiplantibacillus argentoratensis	OP793843	https://www.ncbi.nlm.nih.gov/nuccore/OP793843
	OP1	Lactiplantibacillus plantarum	OP793883	https://www.ncbi.nlm.nih.gov/nuccore/OP793883
	OP2	Pediococcus pentosaceus	OP793890	https://www.ncbi.nlm.nih.gov/nuccore/OP793890
	OP3	Lacticaseibacillus paracasei	OP793889	https://www.ncbi.nlm.nih.gov/nuccore/OP793889
	OP4	Lactiplantibacillus plantarum	OP793897	https://www.ncbi.nlm.nih.gov/nuccore/OP793897
	OP5*	Lactiplantibacillus plantarum	OP793894	https://www.ncbi.nlm.nih.gov/nuccore/OP793894
	OP6	Lactiplantibacillus plantarum	OP800913	https://www.ncbi.nlm.nih.gov/nuccore/OP800913
	OP7	Lactiplantibacillus argentoratensis	OP800914	https://www.ncbi.nlm.nih.gov/nuccore/OP800914
	OP8	Lactiplantibacillus plantarum	OP804244	https://www.ncbi.nlm.nih.gov/nuccore/OP804244
	OP9	Lactiplantibacillus plantarum	OP805595	https://www.ncbi.nlm.nih.gov/nuccore/OP805595
	OP10	Lactiplantibacillus plantarum	OP805599	https://www.ncbi.nlm.nih.gov/nuccore/OP805599
			Sequences are available in GenBank (please see URL)

## Sheet: Tree
	Fig. S1. Phylogenetic tree of the studied strains

## Sheet: DPPH
	Fig. S2. Antioxidant activity by the DPPH method of the tested LAB strains.
		Absorbance
	Strain	1	2	3
	S1A	1.189	1.143	1.158
	S1B	0.905	1.07	0.871
	S1C	0.993	1.017	0.946
	S2A	1.063	1	1.022
	S2B	0.915	0.97	0.988
	S3A	1.031	0.934	0.982
	S3B	1.056	1.059	1.075
	S4A	1.061	0.997	0.975
	S4B	0.964	1.045	1.021
	S5A	1.06	1.076	1.005
	S5B	0.986	1	0.957
	OP1	0.912	1.007	0.997
	OP2	1.061	1.022	1.034
	OP3	1.033	1.096	1.048
	OP4	1.037	1.046	1.056
	OP5	0.777	0.767	0.781
	OP6	0.889	0.894	0.881
	OP7	0.988	0.997	1.029
	OP8	0.898	0.894	0.859
	OP9	0.998	0.996	0.993
	OP10	0.925	0.916	0.899
	GG	1.066	1.061	1.018
	EC	1.292	1.247	1.273

## Sheet: ABTS
	Fig. S3. Antioxidant activity by the ABTS method of the tested LAB strains
		Absorbance
	Strain	1	2	3
	S1A	0.181	0.154	0.154
	S1B	0.059	0.049	0.039
	S1C	0.161	0.147	0.154
	S2A	0.151	0.136	0.132
	S2B	0.041	0.041	0.048
	S3A	0.119	0.114	0.115
	S3B	0.207	0.194	0.187
	S4A	0.189	0.181	0.185
	S4B	0.179	0.174	0.177
	S5A	0.166	0.153	0.206
	S5B	0.153	0.146	0.169
	OP1	0.147	0.155	0.142
	OP2	0.101	0.1	0.099
	OP3	0.15	0.127	0.139
	OP4	0.109	0.102	0.105
	OP5	0.065	0.062	0.064
	OP6	0.141	0.141	0.14
	OP7	0.138	0.136	0.138
	OP8	0.131	0.127	0.121
	OP9	0.116	0.117	0.115
	OP10	0.128	0.127	0.113
	GG	0.155	0.142	0.176
	EC	0.943	0.931	0.913

## Sheet: Superoxide
	Fig. S4. Resistance to superoxide anion radicals of the tested LAB strains
		Absorbance
	Strain	1	2	3
	S1A	1.972	1.971	1.977
	S1B	1.527	1.528	1.561
	S1C	1.841	1.805	1.886
	S2A	2.201	2.229	2.231
	S2B	1.814	1.802	1.775
	S3A	1.823	1.897	1.865
	S3B	1.993	1.992	2.018
	S4A	1.885	1.864	1.879
	S4B	1.432	1.409	1.439
	S5A	1.411	1.425	1.499
	S5B	1.407	1.426	1.417
	OP1	1.722	1.734	1.712
	OP2	1.581	1.554	1.575
	OP3	1.781	1.778	1.778
	OP4	1.433	1.403	1.408
	OP5	1.915	1.993	1.906
	OP6	1.318	1.314	1.306
	OP7	1.834	1.838	1.825
	OP8	1.834	1.879	1.844
	OP9	1.784	1.7	1.708
	OP10	1.522	1.552	1.586
	GG	1.356	1.355	1.321
	EC	1.303	1.364	1.309

## Sheet: Hydroxyl
	Fig. S5. Resistance to hydroxyl radicals of the tested LAB strains
		Absorbance
	Strain	1	2	3
	S1A	0.313	0.308	0.309
	S1B	0.309	0.316	0.312
	S1C	0.317	0.311	0.317
	S2A	0.326	0.328	0.332
	S2B	0.319	0.318	0.317
	S3A	0.308	0.309	0.309
	S3B	0.308	0.302	0.309
	S4A	0.303	0.308	0.307
	S4B	0.305	0.306	0.303
	S5A	0.305	0.306	0.306
	S5B	0.302	0.304	0.302
	OP1	0.542	0.544	0.546
	OP2	0.548	0.549	0.56
	OP3	0.516	0.524	0.537
	OP4	0.548	0.553	0.545
	OP5	0.55	0.554	0.539
	OP6	0.55	0.526	0.538
	OP7	0.53	0.553	0.546
	OP8	0.53	0.544	0.538
	OP9	0.509	0.518	0.511
	OP10	0.522	0.52	0.518
	GG	0.522	0.538	0.539
	EC	0.564	0.561	0.561

## Sheet: SOD, CAT
	Table S3. Superoxide dismutase (SOD) activity and catalase activity (CAT) of the tested LAB strains.
	Strain symbol	Superoxide dismutase (SOD) activity			Catalase (CAT) activity
		DetectX® SOD kits	MQuant® (mg/L H2O2)		MQuant® (mg/L H2O2)
		(U/mL)	0 h	24 h	0 h	24 h
	S1A	0.70±0.10a	0	0	30	30
	S1B	0.34±0.14a	0	0	30	30
	S1C	0.00±0.00a	0	0	30	30
	S2A	1.23±0.13b	0	0	30	30
	S2B	3.70±0.06c	0	1	30	30
	S3A	2.78±0.20b	0	1	30	30
	S3B	0.54±0.08a	0	0	30	30
	S4A	2.78±0.26b	0	1	30	30
	S4B	0.10±.0.02a	0	0	30	30
	S5A	0.68±0.12a	0	0	30	30
	S5B	2.10±0.30b	0	0	30	30
	OP1	0.15±0.05a	0	0	30	30
	OP2	0.98±0.24a	0	0	30	30
	OP3	1.88±.0.24b	0	0	30	30
	OP4	0.13±0.01a	0	0	30	30
	OP5	3.78±0.02c	0	0	30	30
	OP6	0.05±0.00a	0	0	30	30
	OP7	0.88±0.06a	0	0	30	30
	OP8	3.56±0.14c	0	0	30	30
	OP9	0.03±.0.00a	0	0	30	30
	OP10	0.06±0.02a	0	0	30	30
	GG	0.45±0.15a	0	0	30	30
	Ec	0.42±0.02a	0	0	30	10

## Sheet: h2o2
	Table S4. Hydrogen peroxide resistance of the tested strains.
		Absorbance 0			Absorbance 0.4			Absorbance 0.7			Absorbance 1.0
	Strain	1	2	3	1	2	3	1	2	3	1	2	3
	S1A	2.749	2.79	2.765	1.416	1.422	1.433	1.374	1.374	1.361	1.265	1.34	1.379
	S1B	2.784	2.986	2.622	1.402	1.48	1.494	0.745	0.701	0.726	0.462	0.393	0.495
	S1C	2.733	2.703	2.651	1.311	1.301	1.342	1.272	1.361	1.325	0.864	0.869	0.871
	S2A	2.629	2.946	2.663	1.211	1.205	1.177	1.171	1.132	1.149	0.637	0.641	0.696
	S2B	2.621	2.955	2.632	1.112	1.126	1.097	1.093	1.109	1.107	0.419	0.346	0.375
	S3A	2.481	2.98	2.679	1.086	1.173	1.18	0.979	0.935	0.947	0.381	0.349	0.37
	S3B	2.638	2.966	2.642	1.181	1.221	1.138	0.893	0.925	0.971	0.338	0.396	0.326
	S4A	2.657	2.944	2.62	1.278	1.266	1.336	1.048	1.08	1.091	0.771	0.727	0.896
	S4B	2.647	2.956	2.265	1.44	1.541	1.441	1.137	1.161	1.133	1.005	1.008	1.021
	S5A	2.359	2.326	2.34	1.176	1.144	1.166	1.126	1.119	1.12	0.401	0.412	0.403
	S5B	2.792	2.783	2.379	1.543	1.703	1.604	1.451	1.519	1.492	1.321	1.325	1.385
	OP1	2.4	2.507	2.504	1.929	1.826	1.965	1.591	1.533	1.567	1.301	1.287	1.296
	OP2	2.131	2.238	2.239	1.822	1.778	1.756	1.747	1.73	1.748	1.11	1.117	1.132
	OP3	2.626	2.395	2.404	1.904	1.927	1.99	1.124	1.123	1.102	1.039	1.034	1.013
	OP4	2.23	2.339	2.35	1.928	1.982	1.983	1.893	1.898	1.891	1.399	1.39	1.404
	OP5	2.475	2.431	2.451	2.134	2.14	2.168	1.333	1.254	1.338	1.199	1.182	1.203
	OP6	2.618	2.548	2.559	2.173	2.158	2.179	1.308	1.303	1.33	1.274	1.275	1.264
	OP7	2.604	2.526	2.526	2.144	2.146	2.129	1.324	1.325	1.335	1.212	1.268	2.29
	OP8	2.597	2.518	2.529	2.152	2.151	2.134	1.326	1.342	1.344	1.303	1.333	1.336
	OP9	2.504	2.525	2.57	2.152	2.151	2.171	1.288	1.274	1.278	1.266	1.263	1.251
	OP10	2.498	2.555	2.498	2.103	2.101	2.099	1.203	1.186	1.209	1.166	1.166	1.186
	GG	2.072	2.009	1.948	1.915	1.803	2.002	1.234	1.237	1.243	1.111	1.106	1.012
	EC	1.791	1.778	1.784	1.153	1.15	1.148	0.94	0.9	0.92	0.241	0.231	0.218

## Sheet: Cluster
	Fig. S6. Cluster analysis using Ward's method
